# Supplementary material for: Lentinula edodes Cultured Extract and Rouxiella badensis subsp. acadiensis (Canan SV-53) Intake Alleviates Immune Deregulation and Inflammation by Modulating Signaling Pathways and Epigenetic Mechanisms
Source: Int J Mol Sci. 2023 Sep 27;24(19):14610. doi: 10.3390/ijms241914610 (PMC10572597; doi:10.3390/ijms241914610)
Supplement: Supplementary file 1 [file ijms-24-14610-s001.zip]

Archive with 1 entries (1 files):
- ijms-2596757-supplementary.pdf
